# Supplementary material for: Structural landscape of the respiratory syncytial virus nucleocapsids
Source: Nat Commun. 2023 Sep 15;14:5732. doi: 10.1038/s41467-023-41439-8 (PMC10504348; doi:10.1038/s41467-023-41439-8)
Supplement: Supplementary file 6 — Source data [file 41467_2023_41439_MOESM6_ESM.zip]

Archive with 6 entries (4 files):
- 41467_2023_41439_NOESM6_ESM/
- 41467_2023_41439_NOESM6_ESM/source/
- 41467_2023_41439_NOESM6_ESM/source/source-data-supp-figure-5.xlsx
- 41467_2023_41439_NOESM6_ESM/source/source-data-figure-4c.txt
- 41467_2023_41439_NOESM6_ESM/source/source-data-supp-figure-8.xlsx
- 41467_2023_41439_NOESM6_ESM/source/source-data-figure-9.pdf
