# Supplementary material for: Structural landscape of the respiratory syncytial virus nucleocapsids
Source: Nat Commun. 2023 Sep 15;14:5732. doi: 10.1038/s41467-023-41439-8 (PMC10504348; doi:10.1038/s41467-023-41439-8)
Supplement: Supplementary file 6 — Source data [file 41467_2023_41439_MOESM6_ESM.zip › 41467_2023_41439_NOESM6_ESM/source/source-data-supp-figure-5.xlsx]

## Sheet: Luciferase activity measurement
Measurement of the luminescence
<>	duplicate 1	duplicate 2	duplicate 3	duplicate 4
Nwt	59022	121770	189776	117914
No N	108	39	76	59
N H100E-R101D	141214	197630	221333	73253
N H100E-E122R	12518	5573	9827	20913

## Sheet: Beta-galactosidase measurement
Measurement of the absorbance (wavelength = 450 nm)
<>	duplicate 1	duplicate 2	duplicate 3	duplicate 4
Nwt	0.0521	0.0513	0.0516	0.051
No N	0.0528	0.0515	0.0516	0.0549
N H100E-R101D	0.0552	0.0529	0.0528	0.0513
N H100E-E122R	0.0535	0.0536	0.0502	0.0508
