# Supplementary material for: Structural landscape of the respiratory syncytial virus nucleocapsids
Source: Nat Commun. 2023 Sep 15;14:5732. doi: 10.1038/s41467-023-41439-8 (PMC10504348; doi:10.1038/s41467-023-41439-8)
Supplement: Supplementary file 6 — Source data [file 41467_2023_41439_MOESM6_ESM.zip › 41467_2023_41439_NOESM6_ESM/source/source-data-figure-4c.txt]

1 Chain C Radius 58.2105	Rise 7.705	Angle between marker 3 and z axis is 53.3722 degrees
2 Chain D Radius 57.9083	Rise 9.411	Angle between marker 4 and z axis is 55.513 degrees
3 Chain E Radius 55.9678	Rise 7.824	Angle between marker 5 and z axis is 53.8635 degrees
4 Chain F Radius 54.8541	Rise 4.541	Angle between marker 6 and z axis is 50.1168 degrees
5 Chain G Radius 55.2376	Rise 1.647	Angle between marker 7 and z axis is 44.3024 degrees
6 Chain H Radius 56.8627	Rise 0.359	Angle between marker 8 and z axis is 40.0512 degrees
7 Chain I Radius 57.3013	Rise 2.748	Angle between marker 9 and z axis is 40.3152 degrees
8 Chain J Radius 57.1338	Rise 7.646	Angle between marker 10 and z axis is 45.8747 degrees
9 Chain K Radius 55.6392	Rise 10.894	Angle between marker 11 and z axis is 52.6199 degrees
10 Chain L Radius 52.1594	Rise 12.002	Angle between marker 12 and z axis is 58.736 degrees
11 Chain M Radius 46.8215	Rise 12.309	Angle between marker 13 and z axis is 63.5566 degrees
12 Chain N Radius 42.4128	Rise 9.863	Angle between marker 14 and z axis is 64.3999 degrees
13 Chain O Radius 41.1528	Rise 7.024	Angle between marker 15 and z axis is 62.52 degrees
14 Chain P Radius 43.7413	Rise 4.45	Angle between marker 16 and z axis is 58.4405 degrees
15 Chain Q Radius 49.8134	Rise 2.811	Angle between marker 17 and z axis is 53.9005 degrees
16 Chain R Radius 55.6327	Rise 4.129	Angle between marker 18 and z axis is 51.7291 degrees
17 Chain S Radius 58.1699	Rise 7.477	Angle between marker 19 and z axis is 53.5509 degrees
18 Chain T Radius 58.0804	Rise 9.192	Angle between marker 20 and z axis is 55.5392 degrees
19 Chain U Radius 56.3607	Rise 7.883	Angle between marker 21 and z axis is 54.5963 degrees
20 Chain V Radius 55.1174	Rise 4.625	Angle between marker 22 and z axis is 51.0068 degrees
21 Chain W Radius 55.43	Rise 1.733	Angle between marker 23 and z axis is 45.8047 degrees
22 Chain X Radius 56.8316	Rise 0.286	Angle between marker 24 and z axis is 40.7477 degrees
23 Chain Y Radius 57.2377	Rise 2.554	Angle between marker 25 and z axis is 40.8905 degrees
24 Chain Z Radius 56.8952	Rise 7.789	Angle between marker 26 and z axis is 46.0778 degrees
25 Chain a Radius 55.6135	Rise 10.742	Angle between marker 27 and z axis is 52.6717 degrees
26 Chain b Radius 52.3232	Rise 11.738	Angle between marker 28 and z axis is 58.6889 degrees
27 Chain c Radius 46.977	Rise 12.27	Angle between marker 29 and z axis is 63.395 degrees
28 Chain d Radius 42.3827	Rise 9.91	Angle between marker 30 and z axis is 64.5206 degrees
29 Chain e Radius 41.1077	Rise 7.213	Angle between marker 31 and z axis is 62.5847 degrees
30 Chain f Radius 43.5545	Rise 4.537	Angle between marker 32 and z axis is 58.3295 degrees
31 Chain g Radius 49.4727	Rise 2.937	Angle between marker 33 and z axis is 53.931 degrees
32 Chain h Radius 55.5836	Rise 3.974	Angle between marker 34 and z axis is 51.8022 degrees
33 Chain i Radius 58.2679	Rise 7.355	Angle between marker 35 and z axis is 53.8714 degrees
34 Chain j Radius 58.0967	Rise 9.273	Angle between marker 36 and z axis is 55.5837 degrees
35 Chain k Radius 56.1018	Rise 8.155	Angle between marker 37 and z axis is 55.5654 degrees
