# Supplementary material for: Structural landscape of the respiratory syncytial virus nucleocapsids
Source: Nat Commun. 2023 Sep 15;14:5732. doi: 10.1038/s41467-023-41439-8 (PMC10504348; doi:10.1038/s41467-023-41439-8)
Supplement: Supplementary file 6 — Source data [file 41467_2023_41439_MOESM6_ESM.zip › 41467_2023_41439_NOESM6_ESM/source/source-data-supp-figure-8.xlsx]

## Sheet: Luciferase activity measurement
Measurement of the luminescence
<>	duplicate 1	duplicate 2	duplicate 3	duplicate 4
Nwt	31416	13855	32021	34340
No N	20	50	41	41
N1-370	63	44	51	32

## Sheet: Beta-galactosidase measurement
Measurement of the absorbance (wavelength = 450 nm)
<>	duplicate 1	duplicate 2	duplicate 3	duplicate 4
Nwt	0.0885	0.1066	0.0999	0.1086
No N	0.1232	0.1371	0.1334	0.1213
N1-370	0.1341	0.1494	0.1389	0.1269
